# Supplementary material for: Impact on decision making framework for medicine purchasing in Chinese public hospital decision-making: determining the value of five dipeptidyl peptidase 4 (DPP-4) inhibitors
Source: BMC Health Serv Res. 2021 Aug 12;21:807. doi: 10.1186/s12913-021-06827-0 (PMC8361840; doi:10.1186/s12913-021-06827-0)
Supplement: Supplementary file 2 — Additional file 2. [file 12913_2021_6827_MOESM2_ESM.xlsx]

## Sheet: search term
criterion	search term
	Pubmed	Embase
T2DM	("Diabetes Mellitus, Type 2"[Mesh]) OR (((((((((((((((((((((((((((((((((Diabetes Mellitus, Noninsulin-Dependent[Title/Abstract]) OR Diabetes Mellitus, Ketosis-Resistant[Title/Abstract]) OR Diabetes Mellitus, Ketosis Resistant[Title/Abstract]) OR Ketosis-Resistant Diabetes Mellitus[Title/Abstract]) OR Diabetes Mellitus, Non Insulin Dependent[Title/Abstract]) OR Diabetes Mellitus, Non-Insulin-Depen…	#1 'non insulin dependent diabetes mellitus'/exp #2 'diabetes mellitus, type 2'/exp OR 'diabetes mellitus, noninsulin-dependent' OR 'diabetes mellitus, ketosis-resistant' OR 'diabetes mellitus, ketosis resistant' OR 'ketosis-resistant diabetes mellitus'/exp OR 'diabetes mellitus, non insulin dependent'/exp OR 'diabetes mellitus, non-insulin-dependent'/exp OR 'non-insulin-dependent diabetes mellit…
epidemiology	(("Epidemiology"[Mesh]) OR "epidemiology" [Subheading]) OR (((((((((((epidemics[Title/Abstract]) OR frequency[Title/Abstract]) OR surveillance[Title/Abstract]) OR morbidity[Title/Abstract]) OR occurrence[Title/Abstract]) OR outbreaks[Title/Abstract]) OR prevalence[Title/Abstract]) OR endemics[Title/Abstract]) OR incidence[Title/Abstract]) OR mortality[Title/Abstract]))	#1 'epidemiology'/exp #2 'epidemics'/exp OR 'epidemics' OR 'frequency'/exp OR 'frequency' OR 'surveillance'/exp OR 'surveillance' OR 'morbidity'/exp OR 'morbidity' OR 'occurrence' OR 'outbreaks' OR 'prevalence'/exp OR 'prevalence' OR 'endemics' OR 'incidence'/exp OR 'incidence' OR 'mortality':ab,ti #3 #1 OR #2
DPP4	("Dipeptidyl-Peptidase IV Inhibitors"[Mesh]) OR (((((((Dipeptidyl Peptidase IV Inhibitors[Title/Abstract]) OR Inhibitors, Dipeptidyl-Peptidase IV[Title/Abstract]) OR Gliptins[Title/Abstract]) OR Dipeptidyl-Peptidase 4 Inhibitors[Title/Abstract]) OR Dipeptidyl Peptidase 4 Inhibitors[Title/Abstract]) OR DPP-4[Title/Abstract]) OR DPP4[Title/Abstract])	#1 'dipeptidyl peptidase iv inhibitor'/exp #2 'dipeptidyl-peptidase iv inhibitors'/exp OR 'inhibitors, dipeptidyl-peptidase iv' OR 'gliptins'/exp OR 'dipeptidyl-peptidase 4 inhibitors' OR 'dipeptidyl peptidase 4 inhibitors' OR 'dpp-4' OR 'dpp4' #3 #1 OR #2
saxagliptin	("saxagliptin" [Supplementary Concept]) OR (((((Onglyza[Title/Abstract]) OR BMS 477118[Title/Abstract]) OR BMS477118[Title/Abstract]) OR BMS-477118[Title/Abstract]))	#1 'saxagliptin'/exp #2 'onglyza'/exp OR 'bms 477118'/exp OR 'bms477118'/exp OR 'bms-477118'/exp #3 #1 OR #2
alogliptin	("alogliptin" [Supplementary Concept]) OR (((SYR 322[Title/Abstract]) OR SYR322[Title/Abstract]) OR SYR-322[Title/Abstract])	#1 'alogliptin'/exp #2 'syr 322'/exp OR 'syr322'/exp OR 'syr-322'/exp #3 #1 OR #2
Sitagliptin Phosphate	("Sitagliptin Phosphate"[Mesh]) OR ((((((((((((((((Phosphate, Sitagliptin[Title/Abstract]) OR Sitagliptin Phosphate Monohydrate[Title/Abstract]) OR Monohydrate, Sitagliptin Phosphate[Title/Abstract]) OR Phosphate Monohydrate, Sitagliptin[Title/Abstract]) OR Sitagliptin Monophosphate Monohydrate[Title/Abstract]) OR Monohydrate, Sitagliptin Monophosphate[Title/Abstract]) OR Monophosphate Monohydrat…	#1 'sitagliptin'/exp #2 'sitagliptin phosphate'/exp OR 'phosphate, sitagliptin' OR 'sitagliptin phosphate monohydrate'/exp OR 'monohydrate, sitagliptin phosphate' OR 'phosphate monohydrate, sitagliptin' OR 'sitagliptin monophosphate monohydrate' OR 'monohydrate, sitagliptin monophosphate' OR 'monophosphate monohydrate, sitagliptin' OR 'mk 0431'/exp OR '0431, mk' OR 'mk0431'/exp OR 'mk-0431'/exp O…
Linagliptin	("Linagliptin"[Mesh]) OR ((((((BI 1356[Title/Abstract]) OR 1356, BI[Title/Abstract]) OR BI1356[Title/Abstract]) OR BI-1356[Title/Abstract]) OR Tradjenta[Title/Abstract]) OR Trajenta[Title/Abstract])	#1 'linagliptin'/exp #2 'bi 1356'/exp OR '1356, bi' OR 'bi1356'/exp OR 'bi-1356'/exp OR 'tradjenta'/exp OR 'trajenta'/exp #3 #1 OR #2
Vildagliptin	("Vildagliptin"[Mesh]) OR (((NVP-LAF237[Title/Abstract]) OR NVP LAF237[Title/Abstract]) OR Galvus[Title/Abstract])	#1 'vildagliptin'/exp #2 'nvp-laf237'/exp OR 'nvp laf237'/exp OR 'galvus'/exp #3 #1 OR #2
Efficacy	(Efficacy[Title/Abstract]) OR Effectiveness[Title/Abstract]	#1 'efficacy'/exp OR 'efficacy' OR 'effectiveness':ab,ti
Safety	("Safety"[Mesh]) OR Safeties[Title/Abstract]	#1 'safety'/exp #2 'safeties':ab,ti #3 #1 OR #2
tolerability	tolerability[Title/Abstract]	#1 'drug tolerability'/exp #2 'tolerability':ab,ti #3 #1 OR #2
QoL	("Quality of Life"[Mesh]) OR ((((((Life Quality[Title/Abstract]) OR Health-Related Quality Of Life[Title/Abstract]) OR Health Related Quality Of Life[Title/Abstract]) OR HRQOL[Title/Abstract]) OR QoL[Title/Abstract]))	#1 'quality of life'/exp #2 'life quality'/exp OR 'life quality' OR 'health-related quality of life'/exp OR 'health-related quality of life' OR 'health related quality of life'/exp OR 'health related quality of life' OR 'hrqol' OR 'qol':ab,ti #3 #1 OR #2
Economics	("Economics"[Mesh]) OR (((((((((((((((((((((((((((((((((((Consumer Price Index[Title/Abstract]) OR Consumer Price Index[Title/Abstract]) OR Index, Consumer Price[Title/Abstract]) OR Indices, Consumer Price[Title/Abstract]) OR Consumption[Title/Abstract]) OR Cost of Living[Title/Abstract]) OR Living Cost[Title/Abstract]) OR Living Costs[Title/Abstract]) OR Easterlin Hypothesis[Title/Abstract]) OR …	#1 'economics'/exp #2 'consumer price index'/exp OR 'consumer price index' OR 'consumer price indices' OR 'index, consumer price' OR 'indices, consumer price' OR 'consumption'/exp OR 'consumption' OR 'cost of living'/exp OR 'cost of living' OR 'living cost' OR 'living costs' OR 'easterlin hypothesis'/exp OR 'easterlin hypothesis' OR 'hypothesis, easterlin' OR 'economic condition*' OR 'condition*,…
CBA	("Cost-Benefit Analysis"[Mesh]) OR (((((((((((((((((((((((Analys*, Cost-Benefit[Title/Abstract]) OR Cost-Benefit Analys*[Title/Abstract]) OR Analys*, Cost Benefit[Title/Abstract]) OR Cost Benefit Analyses[Title/Abstract]) OR Cost Effectiveness[Title/Abstract]) OR Effectiveness, Cost[Title/Abstract]) OR Cost-Benefit Data[Title/Abstract]) OR Cost Benefit Data[Title/Abstract]) OR Data, Cost-Benefit[…	#1 'cost benefit analysis'/exp #2 'analys*, cost-benefit' OR 'cost-benefit analys*' OR 'analys*, cost benefit' OR 'cost benefit analyses' OR 'cost effectiveness'/exp OR 'cost effectiveness' OR 'effectiveness, cost' OR 'cost-benefit data' OR 'cost benefit data' OR 'data, cost-benefit' OR 'cost-utility analys*' OR 'analys*, cost-utility' OR 'cost utility analysis'/exp OR 'cost utility analysis' OR …
Cost of Illness	("Cost of Illness"[Mesh]) OR (((((((((((((((((Illness Cost[Title/Abstract]) OR Illness Costs[Title/Abstract]) OR Sickness Cost[Title/Abstract]) OR Costs, Sickness[Title/Abstract]) OR Burden of Illness[Title/Abstract]) OR Illness Burden[Title/Abstract]) OR Illness Burdens[Title/Abstract]) OR Cost of Disease[Title/Abstract]) OR Economic Burden of Disease[Title/Abstract]) OR Disease Cost[Title/Abstr…	#1 'cost of illness'/exp #2 'illness cost' OR 'illness costs' OR 'sickness cost' OR 'costs, sickness' OR 'burden of illness'/exp OR 'burden of illness' OR 'illness burden' OR 'illness burdens' OR 'cost of disease' OR 'economic burden of disease' OR 'disease cost' OR 'cost, disease' OR 'costs, disease' OR 'disease costs' OR 'cost of sickness' OR 'sickness costs' OR 'costs of disease':ab,ti #3 #1 O…
Burden	("Global Burden of Disease"[Mesh]) OR Disease Global Burdens[Title/Abstract]	#1 'global disease burden'/exp #2 'disease global burdens':ab,ti #3 #1 OR #2
PRO	("Patient Reported Outcome Measures"[Mesh]) OR ((((((((Patient Reported Outcomes[Title/Abstract]) OR Outcome, Patient Reported[Title/Abstract]) OR Outcomes, Patient Reported[Title/Abstract]) OR Reported Outcome, Patient[Title/Abstract]) OR Reported Outcomes, Patient[Title/Abstract]) OR Patient Reported Outcome[Title/Abstract]) OR PRO[Title/Abstract]))	#1 'patient-reported outcome'/exp #2 'patient reported outcome measures'/exp OR 'patient reported outcome measures' OR 'patient reported outcomes'/exp OR 'patient reported outcomes' OR 'outcome, patient reported' OR 'outcomes, patient reported' OR 'reported outcome, patient' OR 'reported outcomes, patient' OR 'patient reported outcome'/exp OR 'patient reported outcome' OR 'pro' OR 'patient report…
Guideline	("Practice Guideline" [Publication Type]) OR (((((Clinical Practice Guideline*[Title/Abstract]) OR guideline*[Title/Abstract]) OR recommendations[Title/Abstract]) OR clinical practice [Title/Abstract]))	#1 'practice guideline'/exp #2 'clinical practice guideline*' OR 'guideline*' OR 'recommendations'/exp OR 'recommendations' OR 'clinical practice':ab,ti #3 #1 OR #2
consensus	("Consensus"[Mesh]) OR ((((Consensus Development[Title/Abstract]) OR Development, Consensus[Title/Abstract]) OR expert consensus[Title/Abstract]))	#1 'consensus'/exp #2 'consensus development'/exp OR 'consensus development' OR 'development, consensus' OR 'expert consensus':ab,ti #3 #1 OR #2
META	(meta analysis[Publication Type]) OR meta analysis[Title/Abstract]) OR meta analysis[MeSH Terms])	#1 'meta analysis'/exp #2 'meta analysis':ab,ti #3 'meta analysis':it #4 #1 OR #2 OR #3
